# Supplementary material for: Adoptive Cell Therapy in Mice Sensitized to a Grass Pollen Allergen
Source: Antibodies (Basel). 2024 Jun 18;13(2):48. doi: 10.3390/antib13020048 (PMC11200577; doi:10.3390/antib13020048)
Supplement: Supplementary file 1 [file antibodies-13-00048-s001.zip]

Archive with 1 entries (1 files):
- antibodies-2963014-supplementary.pdf
